# Supplementary material for: Extraction, Identification, and Quantification of Polyphenols from the Theobroma cacao L. Fruit: Yield vs. Environmental Friendliness
Source: Foods. 2024 Jul 29;13(15):2397. doi: 10.3390/foods13152397 (PMC11312112; doi:10.3390/foods13152397)
Supplement: Supplementary file 1 [file foods-13-02397-s001.zip]

Archive with 1 entries (1 files):
- foods-3081591-supplementary.pdf
